# Supplementary material for: Characterization of Chicken MMP13 Expression and Genetic Effect on Egg Production Traits of Its Promoter Polymorphisms
Source: G3 (Bethesda). 2016 Mar 9;6(5):1305–12. doi: 10.1534/g3.116.027755 (PMC4856082; doi:10.1534/g3.116.027755)
Supplement: Supplemental Material [file supp_g3.116.027755_FileS1.xlsx]

## Sheet: Sheet1
original number	-1719	-1661	-1356	-1128	-1094	-1079	afe	32wk	genotype
6018	CT	AC	GG	AA	CC	TT	183	23	AA
6022	TT	CC	AG	AG	GC	CT	183	26	AD
6029	TT	CC	GG	AA	CC	TT	173	41	AA
6030	TT	CC	GG	AA	CC	TT	201	23	AA
6032	CT	AC	AG	AG	CC	TT	177	25	AC
6037	CT	AC	GG	AA	CC	TT	191	21	AA
6039	TT	CC	GG	AA	CC	TT	177	36	AA
6043	TT	CC	AG	AG	GC	CT	185	26	AD
6045	TT	CC	GG	AA	CC	TT	170	33	AA
6047	TT	CC	GG	AA	CC	TT	192	23	AA
6049	TT	CC	GG	AA	CC	TT	187	27	AA
6058	CT	AC	GG	AA	CC	TT	192	22	AA
6064	TT	CC	GG	AA	CC	TT	176	34	AA
6065	TT	CC	GG	AA	CC	TT	195	20	AA
6066	TT	CC	GG	AA	CC	TT	192	22	AA
6074	TT	CC	GG	AA	CC	TT	188	28	AA
6078	TT	CC	GG	AA	CC	TT	182	29	AA
6082	TT	CC	AG	AG	GC	CT	176	40	AD
6083	TT	CC	GG	AA	CC	TT	178	41	AA
6084	CT	AC	AG	AG	GC	CT	189	21	AD
6087	TT	CC	GG	AA	CC	TT	185	25	AA
6092	CT	AC	GG	AA	CC	TT	184	28	AA
6093	TT	CC	GG	AA	CC	TT	194	23	AA
6097	TT	CC	GG	AA	CC	TT	164	31	AA
6098	TT	CC	AG	AG	GC	CT	188	20	AD
6099	TT	CC	GG	AA	CC	TT	186	22	AA
6101	TT	CC	GG	AA	CC	TT	172	31	AA
6106	TT	CC	AG	AG	GC	CT	179	34	AD
6110	TT	CC	GG	AA	CC	TT	194	17	AA
6111	TT	CC	GG	AA	CC	TT	181	36	AA
6112	TT	CC	AG	AG	GC	CT	174	35	AD
6115	TT	CC	GG	AA	CC	TT	170	21	AA
6118	CT	AC	GG	AA	CC	TT	182	27	AA
6119	TT	CC	GG	AA	CC	TT	174	37	AA
6122	TT	CC	AG	AG	GC	CT	165	33	AD
6127	TT	CC	AG	AG	GC	CT	193	20	AD
6130	TT	CC	GG	AA	CC	TT	179	29	AA
6132	TT	CC	GG	AA	CC	TT	167	43	AA
6133	TT	CC	GG	AA	CC	TT	174	32	AA
6141	TT	CC	AG	AG	GC	CT	166	24	AD
6144	TT	CC	GG	AA	CC	TT	168	41	AA
6149	CT	AC	GG	AA	CC	TT	180	31	AA
6152	TT	CC	AG	AG	GC	CT	181	30	AD
6155	TT	CC	AG	AG	GC	CT	169	34	AD
6165	TT	CC	GG	AA	CC	TT	164	39	AA
6167	TT	CC	AG	AG	GC	CT	169	40	AD
6176	TT	CC	GG	AA	CC	TT	178	34	AA
6181	TT	CC	GG	AA	CC	TT	192	26	AA
6184	TT	CC	AG	AG	GC	CT	186	25	AD
6195	TT	CC	AG	AG	GC	CT	180	31	AD
6202	CT	AC	GG	AA	CC	TT	187	28	AA
6203	TT	CC	AG	AG	GC	CT	176	34	AD
6208	TT	CC	AG	AG	GC	CT	166	36	AD
6212	TT	CC	GG	AA	CC	TT	176	25	AA
6215	TT	CC	AG	AG	GC	CT	185	25	AD
6216	CT	AC	GG	AA	CC	TT	174	29	AA
6222	TT	CC	GG	AA	CC	TT	168	47	AA
6224	TT	CC	AG	AG	GC	CT	170	41	AD
6227	TT	CC	AG	AG	GC	CT	164	26	AD
6228	TT	CC	AG	AG	GC	CT	183	30	AD
6232	TT	CC	GG	AA	CC	TT	167	44	AA
6247	TT	CC	GG	AA	CC	TT	182	27	AA
6255	TT	CC	GG	AA	CC	TT	165	50	AA
6256	TT	CC	AG	AG	GC	CT	176	31	AD
6266	CT	AC	GG	AA	CC	TT	183	25	AA
6270	TT	CC	GG	AA	CC	TT	183	32	AA
6272	TT	CC	GG	AA	CC	TT	175	31	AA
6279	TT	CC	GG	AA	CC	TT	192	23	AA
6283	TT	CC	AG	AG	GC	CT	169	37	AD
6291	TT	CC	AG	AG	GC	CT	169	43	AD
6294	TT	CC	GG	AA	CC	TT	165	36	AA
6300	TT	CC	GG	AA	CC	TT	182	27	AA
6302	TT	CC	GG	AA	CC	TT	183	31	AA
6307	CT	AC	GG	AA	CC	TT	167	38	AA
6313	CT	AC	GG	AA	CC	TT	174	34	AA
6316	TT	CC	GG	AA	CC	TT	168	46	AA
6317	TT	CC	GG	AA	CC	TT	168	22	AA
6318	TT	CC	AG	AG	GC	CT	180	27	AD
6319	TT	CC	GG	AA	CC	TT	166	35	AA
6328	TT	CC	GG	AA	CC	TT	167	43	AA
6341	TT	CC	GG	AA	CC	TT	200	17	AA
6347	TT	CC	AA	GG	GG	CC	169	38	DD
6350	TT	CC	GG	AA	CC	TT	174	31	AA
6351	TT	CC	GG	AA	CC	TT	188	22	AA
6358	CT	AC	GG	AA	CC	TT	186	27	AA
6363	CT	AC	GG	AA	CC	TT	173	33	AA
6367	TT	CC	AG	AG	GC	CT	184	24	AD
6372	TT	CC	GG	AA	CC	TT	174	35	AA
6385	TT	CC	GG	AA	CC	TT	184	25	AA
6394	CT	AC	AG	AG	GC	CT	191	27	AD
6395	TT	CC	GG	AA	CC	TT	183	30	AA
6397	TT	CC	AG	AG	GC	CT	191	24	AD
6399	TT	CC	GG	AA	CC	TT	191	17	AA
6401	TT	CC	AG	AG	GC	CT	189	26	AD
6421	TT	CC	AG	AG	GC	CT	167	44	AD
6437	TT	CC	GG	AA	CC	TT	167	31	AA
6445	TT	CC	GG	AA	CC	TT	164	38	AA
6466	TT	CC	GG	AA	CC	TT	186	28	AA
6468	TT	CC	GG	AA	CC	TT	186	25	AA
6472	TT	CC	GG	AA	CC	TT	174	30	AA
6475	TT	CC	AG	AG	GC	CT	171	36	AD
6476	TT	CC	AG	AG	GC	CT	170	42	AD
6479	TT	CC	GG	AA	CC	TT	181	35	AA
6485	TT	CC	GG	AA	CC	TT	178	31	AA
6492	TT	CC	GG	AA	CC	TT	164	43	AA
6496	TT	CC	AG	AG	GC	CT	171	37	AD
6499	TT	CC	GG	AA	CC	TT	167	39	AA
6501	TT	CC	GG	AA	CC	TT	185	23	AA
6504	TT	CC	GG	AA	CC	TT	164	38	AA
6508	TT	CC	GG	AA	CC	TT	169	27	AA
6512	TT	CC	AG	AG	GC	CT	170	45	AD
6523	TT	CC	GG	AA	CC	TT	192	23	AA
6524	TT	CC	AG	AG	GC	CT	184	34	AD
6538	TT	CC	AG	AG	GC	CT	174	32	AD
6542	TT	CC	GG	AA	CC	TT	169	22	AA
6543	CT	AC	GG	AA	CC	TT	183	28	AA
6544	TT	CC	AG	AG	GC	CT	164	49	AD
6545	TT	CC	GG	AA	CC	TT	179	31	AA
6553	CT	AC	GG	AA	CC	TT	171	30	AA
6556	TT	CC	AG	AG	GC	CT	182	28	AD
6577	TT	CC	GG	AA	CC	TT	164	35	AA
6580	TT	CC	GG	AA	CC	TT	189	24	AA
6582	TT	CC	GG	AA	CC	TT	194	20	AA
6584	CT	AC	AG	AG	GC	CT	180	28	AD
6596	TT	CC	GG	AA	CC	TT	167	35	AA
6598	TT	CC	GG	AA	CC	TT	186	28	AA
6604	TT	CC	GG	AA	CC	TT	186	28	AA
6607	TT	CC	GG	AA	CC	TT	165	40	AA
6612	TT	CC	GG	AA	CC	TT	167	33	AA
6615	TT	CC	GG	AA	CC	TT	172	33	AA
6617	TT	CC	GG	AA	CC	TT	169	43	AA
6623	TT	CC	AG	AG	GC	CT	189	18	AD
6624	TT	CC	AG	AG	GC	CT	185	27	AD
6629	TT	CC	AG	AG	GC	CT	186	25	AD
6634	TT	CC	AG	AG	GC	CT	173	37	AD
6636	TT	CC	GG	AA	CC	TT	174	27	AA
6638	TT	CC	GG	AA	CC	TT	177	26	AA
6640	TT	CC	GG	AA	CC	TT	186	25	AA
6641	TT	CC	GG	AA	CC	TT	165	45	AA
6642	CT	AC	GG	AA	CC	TT	180	33	AA
6643	TT	CC	AG	AG	GC	CT	170	36	AD
6651	TT	CC	AG	AG	GC	CT	191	24	AD
6653	TT	CC	GG	AA	CC	TT	175	29	AA
6656	TT	CC	GG	AA	CC	TT	167	42	AA
6659	CT	AC	GG	AA	CC	TT	177	32	AA
6662	TT	CC	GG	AA	CC	TT	171	33	AA
6664	TT	CC	GG	AA	CC	TT	167	44	AA
6665	TT	CC	GG	AA	CC	TT	180	22	AA
6667	CT	AC	GG	AA	CC	TT	179	32	AA
6668	TT	CC	AA	GG	GG	CC	171	33	DD
6668	TT	CC	AA	GG	GG	CC	171	33	DD
6671	TT	CC	GG	AA	CC	TT	179	29	AA
6674	CT	AC	GG	AA	CC	TT	175	34	AA
6677	CT	AC	GG	AA	CC	TT	170	30	AA
6681	TT	CC	GG	AA	CC	TT	165	41	AA
6683	CT	AC	GG	AA	CC	TT	188	26	AA
6687	TT	CC	GG	AA	CC	TT	171	35	AA
6689	TT	CC	AG	AG	GC	CT	169	40	AD
6690	TT	CC	GG	AA	CC	TT	165	39	AA
6691	TT	CC	AG	AG	GC	CT	171	28	AD
6692	TT	CC	GG	AA	CC	TT	164	49	AA
6694	TT	CC	GG	AA	CC	TT	178	27	AA
6698	TT	CC	GG	AA	CC	TT	164	51	AA
6699	TT	CC	GG	AA	CC	TT	170	32	AA
6700	TT	CC	AG	AG	GC	CT	166	48	AD
6703	CT	AC	AG	AG	GC	CT	167	33	AD
6706	TT	CC	AA	GG	GG	CC	170	35	DD
6707	TT	CC	AG	AG	GC	CT	189	28	AD
6711	TT	CC	GG	AA	CC	TT	167	34	AA
6712	TT	CC	GG	AA	CC	TT	180	31	AA
6713	TT	CC	GG	AA	CC	TT	170	37	AA
6718	TT	CC	GG	AA	CC	TT	175	32	AA
6726	TT	CC	GG	AA	CC	TT	171	36	AA
6734	TT	CC	GG	AA	CC	TT	182	31	AA
6738	CT	AC	AG	AG	GC	CT	175	28	AD
6740	TT	CC	GG	AA	CC	TT	170	37	AA
6741	TT	CC	GG	AA	CC	TT	174	32	AA
6742	TT	CC	AG	AG	GC	CT	165	43	AD
6747	TT	CC	AG	AG	GC	CT	179	26	AD
6748	TT	CC	AG	AG	GC	CT	181	28	AD
6751	TT	CC	GG	AA	CC	TT	189	23	AA
6752	TT	CC	GG	AA	CC	TT	188	28	AA
6753	TT	CC	GG	AA	CC	TT	174	36	AA
6755	TT	CC	GG	AA	CC	TT	174	35	AA
6759	TT	CC	GG	AA	CC	TT	187	24	AA
6764	CT	AC	AG	AG	GC	CT	185	31	AD
6778	TT	CC	AG	AG	GC	CT	164	41	AD
6781	TT	CC	AG	AG	GC	CT	185	24	AD
6782	TT	CC	GG	AA	CC	TT	172	39	AA
6794	TT	CC	AG	AG	GC	CT	185	26	AD
6801	CT	AC	GG	AA	CC	TT	176	33	AA
6804	TT	CC	GG	AA	CC	TT	179	28	AA
6809	TT	CC	GG	AA	CC	TT	175	36	AA
6825	TT	CC	GG	AA	CC	TT	168	34	AA
6826	CT	AC	GG	AA	CC	TT	173	32	AA
6840	TT	CC	GG	AA	CC	TT	177	33	AA
6842	TT	CC	AG	AG	GC	CT	175	35	AD
6845	TT	CC	GG	AA	CC	TT	181	25	AA
6851	TT	CC	GG	AA	CC	TT	166	40	AA
6853	TT	CC	GG	AA	CC	TT	165	40	AA
6867	TT	CC	GG	AA	CC	TT	176	32	AA
6869	TT	CC	AG	AG	GC	CT	169	26	AD
6876	TT	CC	GG	AA	CC	TT	170	30	AA
6879	TT	CC	AG	AG	GC	CT	183	26	AD
6880	TT	CC	AG	AG	GC	CT	181	28	AD
6894	TT	CC	GG	AA	CC	TT	204	9	AA
6899	TT	CC	AG	AG	GC	CT	166	35	AD
6903	TT	CC	GG	AA	CC	TT	168	34	AA
6904	TT	CC	GG	AA	CC	TT	171	18	AA
6906	TT	CC	GG	AA	CC	TT	165	38	AA
6910	TT	CC	GG	AA	CC	TT	174	30	AA
6917	CT	AC	GG	AA	CC	TT	175	38	AA
6920	TT	CC	GG	AA	CC	TT	180	35	AA
6927	TT	CC	GG	AA	CC	TT	173	29	AA
6932	TT	CC	GG	AA	CC	TT	172	36	AA
6940	TT	CC	GG	AA	CC	TT	181	28	AA
6963	TT	CC	GG	AA	CC	TT	189	21	AA
6972	TT	CC	GG	AA	CC	TT	164	42	AA
6973	TT	CC	AG	AG	GC	CT	166	34	AD
6976	TT	CC	GG	AA	CC	TT	169	30	AA
6985	TT	CC	AG	AG	GC	CT	177	30	AD
6993	TT	CC	AG	AG	GC	CT	192	20	AD
6994	TT	CC	AG	AG	GC	CT	181	27	AD
6996	TT	CC	GG	AA	CC	TT	173	34	AA
7001	TT	CC	AG	AG	GC	CT	180	30	AD
7023	TT	CC	AG	AG	GC	CT	176	31	AD
7026	TT	CC	GG	AA	CC	TT	172	13	AA
7028	TT	CC	GG	AA	CC	TT	174	34	AA
7034	TT	CC	GG	AA	CC	TT	169	39	AA
7045	TT	CC	GG	AA	CC	TT	165	40	AA
7047	TT	CC	GG	AA	CC	TT	167	42	AA
7052	TT	CC	AG	AG	GC	CT	167	35	AD
7057	TT	CC	AG	AG	GC	CT	167	37	AD
7059	TT	CC	GG	AA	CC	TT	193	19	AA
7060	TT	CC	AG	AG	GC	CT	166	46	AD
7065	TT	CC	GG	AA	CC	TT	192	24	AA
7072	TT	CC	AG	AG	GC	CT	165	38	AD
7078	TT	CC	AA	GG	GC	CT	167	33	AD
7080	TT	CC	AG	AG	GC	CT	177	32	AD
7082	TT	CC	AG	AG	CC	TT	171	33	AC
7093	TT	CC	GG	AA	CC	TT	167	41	AA
7096	TT	CC	AG	AG	GC	CT	172	36	AD
7097	TT	CC	AG	AG	GC	CT	172	27	AD
7105	TT	CC	AG	AG	GC	CT	167	35	AD
7107	TT	CC	AG	AG	GC	CT	168	22	AD
7111	TT	CC	GG	AA	CC	TT	194	19	AA
7113	TT	CC	GG	AA	CC	TT	192	20	AA
7119	TT	CC	AG	AG	GC	CT	192	23	AD
7124	TT	CC	AG	AG	GC	CT	180	21	AD
7128	CT	AC	GG	AA	CC	TT	187	22	AA
7129	TT	CC	GG	AA	CC	TT	181	31	AA
7138	TT	CC	GG	AA	CC	TT	176	31	AA
7142	TT	CC	GG	AA	CC	TT	164	43	AA
7143	TT	CC	GG	AA	CC	TT	181	30	AA
7145	TT	CC	AG	AG	GC	CT	186	25	AD
7148	CT	AC	GG	AA	CC	TT	173	34	AA
7150	CT	AC	GG	AA	CC	TT	186	26	AA
7151	TT	CC	GG	AA	CC	TT	165	37	AA
7153	TT	CC	GG	AA	CC	TT	181	29	AA
7154	TT	CC	AG	AG	GC	CT	178	32	AD
7161	TT	CC	GG	AA	CC	TT	187	27	AA
7163	TT	CC	AG	AG	GC	CT	193	21	AD
7166	TT	CC	GG	AA	CC	TT	174	38	AA
7168	TT	CC	GG	AA	CC	TT	170	43	AA
7169	TT	CC	GG	AA	CC	TT	185	28	AA
7173	TT	CC	AG	AG	GC	CT	179	32	AD
7174	TT	CC	AG	AG	GC	CT	173	35	AD
7176	TT	CC	GG	AA	CC	TT	178	30	AA
7180	TT	CC	GG	AA	CC	TT	182	30	AA
7186	TT	CC	AG	AG	GC	CT	189	26	AD
7197	CT	AC	GG	AA	CC	TT	179	32	AA
7199	TT	CC	GG	AA	CC	TT	174	37	AA
7200	TT	CC	GG	AA	CC	TT	193	15	AA
7201	TT	CC	AG	AG	GC	CT	170	37	AD
7203	TT	CC	GG	AA	CC	TT	171	34	AA
7206	TT	CC	GG	AA	CC	TT	171	34	AA
7210	TT	CC	AG	AG	GC	CT	171	32	AD
7217	TT	CC	GG	AA	CC	TT	177	31	AA
7220	TT	CC	GG	AA	CC	TT	169	37	AA
7223	TT	CC	AG	AG	GC	CT	172	36	AD
7228	TT	CC	GG	AA	CC	TT	183	29	AA
7229	CT	AC	GG	AA	CC	TT	164	37	AA
7233	TT	CC	GG	AA	CC	TT	169	31	AA
7242	TT	CC	GG	AA	CC	TT	177	28	AA
7245	TT	CC	GG	AA	CC	TT	169	28	AA
7247	TT	CC	GG	AA	CC	TT	183	24	AA
7249	TT	CC	AG	AG	GC	CT	169	34	AD
7253	CT	AC	GG	AA	CC	TT	164	38	AA
7254	TT	CC	AG	AG	GC	CT	165	36	AD
7259	TT	CC	GG	AA	CC	TT	172	32	AA
7263	CT	AC	GG	AA	CC	TT	167	42	AA
7289	CT	AC	GG	AA	CC	TT	171	21	AA
7301	TT	CC	AG	AG	GC	CT	184	32	AD
7302	CT	AC	GG	AA	CC	TT	173	27	AA
7305	TT	CC	AG	AG	GC	CT	173	28	AD
7307	TT	CC	AG	AG	GC	CT	181	32	AD
7309	TT	CC	GG	AA	CC	TT	167	40	AA
7314	CT	AC	AG	AG	GC	CT	193	23	AD
7315	TT	CC	GG	AA	CC	TT	174	29	AA
7318	TT	CC	GG	AA	CC	TT	172	32	AA
7321	TT	CC	GG	AA	CC	TT	173	22	AA
7322	TT	CC	GG	AA	CC	TT	164	42	AA
7325	TT	CC	GG	AA	CC	TT	165	39	AA
7331	CT	AC	GG	AA	CC	TT	166	31	AA
7333	TT	CC	AG	AG	GC	CT	168	32	AD
7334	TT	CC	GG	AA	CC	TT	166	40	AA
7337	TT	CC	GG	AA	CC	TT	167	38	AA
7342	TT	CC	GG	AA	CC	TT	168	16	AA
7345	CT	AC	GG	AA	CC	TT	166	34	AA
7354	TT	CC	GG	AA	CC	TT	192	22	AA
7363	CT	AC	GG	AA	CC	TT	182	28	AA
7409	TT	CC	GG	AA	CC	TT	173	29	AA
7410	CT	AC	GG	AA	CC	TT	173	35	AA
7411	TT	CC	GG	AA	CC	TT	165	40	AA
7430	CT	AC	GG	AA	CC	TT	165	38	AA
7431	CT	AC	GG	AA	CC	TT	170	23	AA
7434	TT	CC	AA	GG	GG	CC	171	30	DD
7472	CT	AC	GG	AA	CC	TT	171	42	AA
7475	TT	CC	AG	AG	GC	CT	184	28	AD
7476	TT	CC	GG	AA	CC	TT	175	32	AA
7478	TT	CC	AG	AG	GC	CT	184	26	AD
7480	TT	CC	AG	AG	GC	CT	174	38	AD
7491	CT	AC	GG	AA	CC	TT	169	36	AA
7496	TT	CC	AG	AG	GC	CT	174	33	AD
7497	TT	CC	GG	AA	CC	TT	171	36	AA
7501	CT	AC	GG	AA	CC	TT	165	40	AA
7509	TT	CC	AG	AG	GC	CT	164	44	AD
7518	TT	CC	AG	AG	GC	CT	187	27	AD
7519	TT	CC	AG	AG	GC	CT	176	29	AD
7524	TT	CC	AG	AG	GC	CT	165	35	AD
7529	TT	CC	GG	AA	CC	TT	166	45	AA
7533	TT	CC	GG	AA	CC	TT	172	42	AA
7535	TT	CC	AA	GG	GG	CC	165	40	DD
7537	TT	CC	AG	AG	GC	CT	175	34	AD
7540	TT	CC	GG	AA	CC	TT	187	22	AA
7541	TT	CC	GG	AA	CC	TT	169	40	AA
7555	TT	CC	AG	AG	GC	CT	165	39	AD
7559	CC	AA	GG	AA	CC	TT	171	20	AA
7560	TT	CC	AG	AG	GC	CT	197	19	AD
7561	TT	CC	AG	AG	GC	CT	177	25	AD
7563	TT	CC	GG	AA	CC	TT	170	28	AA
7566	TT	CC	AG	AG	GC	CT	176	31	AD
7567	TT	CC	GG	AA	CC	TT	171	32	AA
7571	CT	AC	GG	AA	CC	TT	194	22	AA
7573	TT	CC	GG	AA	CC	TT	173	33	AA
7575	TT	CC	AG	AG	GC	CT	181	31	AD
7576	TT	CC	GG	AA	CC	TT	178	24	AA
7580	TT	CC	AG	AG	GC	CT	177	36	AD
7581	TT	CC	GG	AA	CC	TT	179	30	AA
7588	CT	AC	GG	AA	CC	TT	182	29	AA
7589	TT	CC	GG	AA	CC	TT	168	31	AA
7591	TT	CC	GG	AA	CC	TT	172	34	AA
7596	TT	CC	AG	AG	GC	CT	184	26	AD
7597	TT	CC	GG	AA	CC	TT	165	37	AA
7602	TT	CC	GG	AA	CC	TT	185	22	AA
7604	CT	AC	GG	AA	CC	TT	181	41	AA
7606	TT	CC	AG	AG	GC	CT	175	30	AD
7613	TT	CC	GG	AA	CC	TT	166	38	AA
7615	TT	CC	GG	AA	CC	TT	172	32	AA
7616	CT	AC	GG	AA	CC	TT	177	28	AA
7621	TT	CC	GG	AA	CC	TT	182	30	AA
7626	TT	CC	AA	GG	GC	CT	179	36	CD
7627	CT	AC	GG	AA	CC	TT	178	29	AA
7628	TT	CC	GG	AA	CC	TT	168	39	AA
7631	TT	CC	AG	AG	GC	CT	186	27	AD
7637	TT	CC	GG	AA	CC	TT	186	30	AA
7639	CT	AC	AG	AG	GC	CT	167	44	AD
7640	TT	CC	GG	AA	CC	TT	192	19	AA
7642	TT	CC	GG	AA	CC	TT	174	33	AA
7643	CT	AC	AG	AG	GC	CT	172	38	AD
7644	TT	CC	AG	AG	GC	CT	178	35	AD
7645	TT	CC	GG	AA	CC	TT	164	41	AA
7651	TT	CC	GG	AA	CC	TT	191	23	AA
7653	CT	AC	GG	AA	CC	TT	208	11	AA
7655	TT	CC	AG	AG	GC	CT	178	25	AD
7665	CT	AC	AG	AG	GC	CT	165	41	AD
7668	CT	AC	GG	AA	CC	TT	164	41	AA
7669	TT	CC	AG	AG	GC	CT	174	34	AD
7676	CT	AC	GG	AA	CC	TT	172	35	AA
7677	CT	AC	GG	AA	CC	TT	169	39	AA
7678	CT	AC	GG	AA	CC	TT	192	21	AA
7691	TT	CC	GG	AA	CC	TT	177	29	AA
7693	TT	CC	GG	AA	CC	TT	172	39	AA
7697	TT	CC	AG	AG	GC	CT	164	45	AD
7698	TT	CC	AG	AG	GC	CT	164	40	AD
7702	TT	CC	GG	AA	CC	TT	171	43	AA
7708	CT	AC	GG	AA	CC	TT	166	41	AA
7712	TT	CC	GG	AA	CC	TT	167	37	AA
7713	CT	AC	GG	AA	CC	TT	169	36	AA
7723	TT	CC	GG	AA	CC	TT	169	36	AA
7727	TT	CC	AG	AG	GC	CT	184	26	AD
7728	CT	AC	AG	AG	GC	CT	183	28	AD
7729	TT	CC	GG	AA	CC	TT	174	35	AA
7735	TT	CC	GG	AA	CC	TT	178	30	AA
7738	TT	CC	AG	AG	GC	CT	168	37	AD
7739	CT	AC	GG	AA	CC	TT	177	30	AA
7740	TT	CC	GG	AA	CC	TT	181	25	AA
7747	TT	CC	AG	AG	GC	CT	175	33	AD
7748	TT	CC	GG	AA	CC	TT	168	38	AA
7750	TT	CC	AG	AG	GC	CT	181	26	AD
7761	TT	CC	GG	AA	CC	TT	168	30	AA
7776	TT	CC	GG	AA	CC	TT	180	28	AA
7781	CT	AC	GG	AA	CC	TT	180	31	AA
7784	TT	CC	AG	AG	GC	CT	185	24	AD
7786	TT	CC	AG	AG	GC	CT	186	34	AD
7787	TT	CC	AG	AG	GC	CT	172	38	AD
7789	TT	CC	AG	AG	CC	TT	174	29	AC
7795	TT	CC	AG	AG	GC	CT	167	39	AD
7797	TT	CC	AG	AG	GC	CT	182	31	AD
7799	CT	AC	GG	AA	CC	TT	176	32	AA
7802	CT	AC	GG	AA	CC	TT	180	30	AA
7808	TT	CC	GG	AA	CC	TT	199	44	AA
7810	TT	CC	AG	AG	GC	CT	176	39	AD
7815	TT	CC	GG	AA	CC	TT	183	26	AA
7817	TT	CC	AG	AG	GC	CT	178	28	AD
7825	TT	CC	GG	AA	CC	TT	185	28	AA
7829	CT	AC	GG	AA	CC	TT	175	33	AA
7830	CT	AC	GG	AA	CC	TT	164	42	AA
7839	TT	CC	GG	AA	CC	TT	165	44	AA
7845	TT	CC	GG	AA	CC	TT	172	25	AA
7847	TT	CC	GG	AA	CC	TT	187	20	AA
7852	CT	AC	AG	AG	GC	CT	174	33	AD
7867	TT	CC	GG	AA	CC	TT	166	40	AA
7874	CT	AC	GG	AA	CC	TT	174	30	AA
7877	TT	CC	GG	AA	CC	TT	173	36	AA
7880	TT	CC	AG	AG	GC	CT	165	38	AD
7882	TT	CC	AG	AG	GC	CT	178	30	AD
7890	TT	CC	AG	AG	GC	CT	174	30	AD
7891	TT	CC	GG	AA	CC	TT	164	40	AA
7893	TT	CC	GG	AA	CC	TT	170	42	AA
7901	TT	CC	GG	AA	CC	TT	168	41	AA
7903	CT	AC	GG	AA	CC	TT	170	32	AA
7913	TT	CC	AG	AG	GC	CT	170	38	AD
7918	TT	CC	GG	AA	CC	TT	165	44	AA
7920	TT	CC	AG	AG	GC	CT	176	31	AD
7921	TT	CC	AG	AG	GC	CT	178	29	AD
7926	TT	CC	GG	AA	CC	TT	165	42	AA
7927	TT	CC	GG	AA	CC	TT	169	36	AA
7928	TT	CC	AA	GG	GG	CC	165	40	DD
7934	TT	CC	GG	AA	CC	TT	167	39	AA
7936	TT	CC	AG	AG	GC	CT	165	38	AD
7944	TT	CC	GG	AA	CC	TT	170	39	AA
7953	CT	AC	GG	AA	CC	TT	171	36	AA
7964	TT	CC	GG	AA	CC	TT	170	34	AA
7968	TT	CC	GG	AA	CC	TT	174	27	AA
7984	TT	CC	GG	AA	CC	TT	185	25	AA
8004	TT	CC	GG	AA	CC	TT	179	29	AA
8013	TT	CC	GG	AA	CC	TT	173	36	AA
8032	TT	CC	GG	AA	CC	TT	173	28	AA
8043	TT	CC	AG	AG	GC	CT	173	37	AD
8047	TT	CC	GG	AA	CC	TT	187	27	AA
8048	TT	CC	GG	AA	CC	TT	188	25	AA
8052	TT	CC	GG	AA	CC	TT	193	25	AA
8063	TT	CC	GG	AA	CC	TT	181	28	AA
8066	CT	AC	GG	AA	CC	TT	179	32	AA
8071	TT	CC	GG	AA	CC	TT	192	23	AA
8075	TT	CC	AG	AG	GC	CT	177	30	AD
8076	TT	CC	AG	AG	GC	CT	185	23	AD
8082	TT	CC	GG	AA	CC	TT	184	26	AA
8084	TT	CC	GG	AA	CC	TT	186	27	AA
8086	TT	CC	AG	AG	GC	CT	177	29	AD
8089	TT	CC	GG	AA	CC	TT	183	24	AA
8098	CT	AC	GG	AA	CC	TT	180	27	AA
8099	TT	CC	AG	AG	GC	CT	206	7	AD
8100	TT	CC	AG	AG	CC	TT	179	28	AC
8102	CT	AC	GG	AA	CC	TT	184	28	AA
8110	TT	CC	GG	AA	CC	TT	186	23	AA
8119	CT	AC	GG	AA	CC	TT	185	30	AA
8120	TT	CC	GG	AA	CC	TT	187	23	AA
8121	TT	CC	AG	AG	GC	CT	189	17	AD
8129	TT	CC	AG	AG	GC	CT	185	30	AD
8136	TT	CC	GG	AA	CC	TT	170	37	AA
8143	TT	CC	GG	AA	CC	TT	199	13	AA
8148	TT	CC	GG	AA	CC	TT	174	38	AA
8151	TT	CC	GG	AA	CC	TT	192	22	AA
8171	TT	CC	GG	AA	CC	TT	184	25	AA
8195	TT	CC	AA	GG	GG	CC	170	33	DD
8207	TT	CC	AG	AG	GC	CT	189	22	AD
8216	TT	CC	GG	AA	CC	TT	177	31	AA
8222	TT	CC	GG	AA	CC	TT	173	36	AA
8224	CT	AC	GG	AA	CC	TT	189	26	AA
8231	CT	AC	AG	AG	GC	CT	182	29	AD
8249	TT	CC	AG	AG	GC	CT	180	30	AD
8254	TT	CC	GG	AA	CC	TT	178	25	AA
8273	TT	CC	GG	AA	CC	TT	179	28	AA
8274	TT	CC	GG	AA	CC	TT	177	30	AA
8279	TT	CC	AG	AG	GC	CT	184	28	AD
8282	TT	CC	GG	AA	CC	TT	173	37	AA
8285	TT	CC	GG	AA	CC	TT	170	41	AA
8295	TT	CC	AG	AG	GC	CT	182	29	AD
8296	TT	CC	GG	AA	CC	TT	177	32	AA
8297	TT	CC	AG	AG	GC	CT	166	36	AD
8298	TT	CC	AG	AG	GC	CT	165	36	AD
8304	TT	CC	AG	AG	GC	CT	176	29	AD
8306	TT	CC	GG	AA	CC	TT	180	25	AA
8317	TT	CC	GG	AA	CC	TT	175	33	AA
8326	TT	CC	AG	AG	GC	CT	173	34	AD
8348	TT	CC	GG	AA	CC	TT	176	33	AA
8350	TT	CC	AG	AG	GC	CT	171	35	AD
8354	TT	CC	GG	AA	CC	TT	177	39	AA
8364	TT	CC	GG	AA	CC	TT	179	33	AA
8374	TT	CC	GG	AA	CC	TT	194	20	AA
8377	CT	AC	GG	AA	CC	TT	166	30	AA
8383	TT	CC	GG	AA	CC	TT	172	35	AA
8384	TT	CC	GG	AA	CC	TT	165	32	AA
8386	TT	CC	GG	AA	CC	TT	168	28	AA
8387	TT	CC	AG	AG	GC	CT	179	31	AD
8390	TT	CC	AG	AG	GC	CT	172	30	AD
8391	TT	CC	GG	AA	CC	TT	176	29	AA
8393	TT	CC	GG	AA	CC	TT	177	30	AA

## Sheet: Sheet2
Genotypic and allelic frequencies and Hardy-Weinberg equilibrium χ2 test of chicken MMP13 gene
		Actual frequency	genotypic frequency							Actual frequency	genotypic frequency
-1719	TT	426		0.835294				-1356	GG	335		0.656863
	TC	83		0.162745					GA	165		0.323529
	CC	1		0.00196078					AA	10		0.0196078
	N	510							N	510
			allelic frequency								allelic frequency
	T	935		0.916667					G	835		0.818627
	C	85		0.0833333					A	185		0.181373
	n	1020							n	1020
			χ2	2.17073							χ2	4.08492
			P	0.140659							P	0.0432674
	PIC		He		Ne				PIC		He		Ne
	0.141107		0.152778		1.18033				0.252863		0.296953		1.42238
		Actual frequency	genotypic frequency
-1079	TT	339		0.664706
	TC	163		0.319608
	CC	8		0.0156863
	N	510
			allelic frequency
	T	841		0.82451
	C	179		0.17549
	n	1020
			χ2	5.56202
			P	0.0183542
	PIC		He		Ne
	0.247514		0.289387		1.40724
